# Supplementary material for: Molecular genetics and phenotypic assessment of foxtail millet (Setaria italica (L.) P. Beauv.) landraces revealed remarkable variability of morpho-physiological, yield, and yield‐related traits
Source: Front Genet. 2023 Jan 25;14:1052575. doi: 10.3389/fgene.2023.1052575 (PMC9905688; doi:10.3389/fgene.2023.1052575)
Supplement: Supplementary file 6 [file Table1.XLSX]

## Sheet: Table_S1
Table S1: List of twenty foxtail millet landraces along with four released cultivars colletced from semi-arid region of Rayalaseema, Andhra Pradesh in South India.
Genotype	Latitude	Longitude	Landraces/Released cultivar	Origin
				Village	District
S1G1	14° 461 38.41N	77° 251 23.43E	Landraces	Eipperu	Anantapur
S1G2	14° 461 30.74 N	77 °241 10.49E	Landraces	Eipperu	Anantapur
S1G4	14° 451 17.12N	77 °241 15.24E	Landraces	Eipperu	Anantapur
S1G5	14° 461 4.74N	77° 251 34.32E	Landraces	Eipperu	Anantapur
S1C1	14° 461 55.03N	77° 251 51.54E	Landraces	Eipperu	Anantapur
S1C2	14° 491 13.29N	77° 151 8.83E	Landraces	Rakatla	Anantapur
S2G1	14°28'28.46"N	78°11'41.00"E	Landraces	Korrapadu	Kadapa
S2G2	14°28'16.68"N	78°11'18.89"E	Landraces	Korrapadu	Kadapa
S2C1	14°27'56.07"N	78°11'33.03"E	Landraces	Korrapadu	Kadapa
S2C2	14°27'58.19"N	78°12'11.15"E	Landraces	Korrapadu	Kadapa
S3G1	14°38'50.96"N	78°22'11.57"E	Landraces	Dudyala	Kadapa
S3G2	14°38'34.71"N	78°22'6.52"E	Landraces	Dudyala	Kadapa
S3G3	14°38'41.67"N	78°23'35.41"E	Landraces	Dudyala	Kadapa
S3G4	14°39'30.33"N	78°22'13.92"E	Landraces	Dudyala	Kadapa
S3G5	14°39'7.84"N	78°23'12.47"E	Landraces	Dudyala	Kadapa
RED	13°22'4.31"N	78°34'50.79"E	Landraces	Punganur	Chittoor
BLACK	13 47' 16.65"N	77°29' 33.57"E	Landraces	Basavana palli	Anantapur
S4G4	15°14'42.41"N	77°23'53.93"E	Landraces	Maddikera	Kurnool
S4C4-G	15°15'3.78"N	77°24'16.25"E	Landraces	Maddikera	Kurnool
S4C4	15°14'31.52"N	77°24'27.94"E	Landraces	Maddikera	Kurnool
Srilaxmi	15°27'31.26"N	78°29'6.01"E	Released cultivar	Regional Agricultural Research Station, Nandyal	Kurnool
Prasad	15°27'31.26"N	78°29'6.01"E	Released cultivar	Regional Agricultural Research Station, Nandyal	Kurnool
Krishnadevaraya	15°27'31.26"N	78°29'6.01"E	Released cultivar	Regional Agricultural Research Station, Nandyal	Kurnool
Narashimharaya	15°27'31.26"N	78°29'6.01"E	Released cultivar	Regional Agricultural Research Station, Nandyal	Kurnool
																			Table 10:

## Sheet: Table_S2
Table S2: Details of molecular marker used for genotyping in twenty landraces of foxtail millet along with four released cultivars
S. No.	Marker ID	CaLG	SSR motif	Forward primer (5'-3')	Reverseprimer (5'-3')	Expected size(bp)	Tm
1	SieSSR30	p3	(CTG)5	TGAAGCCCCTCAAGTTCGACAA	AGGTAAAGACCAGCGCGTAATC	294	50
2	SieSSR72	p3	(TAA)5	CGCTAATCCTCTCAACTCGC	GGTGGTGATGTCAGAAACGA	103	60.1
3	SieSSR96	p2	(AC)7	GCTATTTTGACGGGTGCAAT	GTTTGCCGTTCAGCCAGTAT	268	60
4	SieSSR99	p3	(TGC)6	TTGGGAAAGGATGCCACTAC	GAGTGCTAGGGGTTCACCAA	235	59.9
5	Sigms 13269	p2	(GT)9	CGCTCTCATTTGTGTGTTCG	GGCTACGCTACGTTCTGCTC	101	60.13
6	Sigms 2303	p2	(AT)23	TTTTCACCCTCCACAGGTTC	GCAAAGAAAAGACTTCACAACCA	157	60.13
7	Sigms 2541	p3	(ATT)26	GAAGCTTTTGGCATGGAGTC	GCCTCAGCCTCTACCCTCTC	179	60.13
8	Sigms 3261	p2	(TC)34	GAAACGGTGCATCTAACGGT	AGGGATAACACACAGCCTGG	197	60.13
9	Sigms 4684	p3	(GGA)11	GGCTACGAAGTTGGTGTCGT	CTACTACATGGAGGCCCGC	199	60.13
10	Sigms 659	p3	(GCG)9	CCCTCGTTCTGCAGTTCTCT	GAAGGGATGGATCGATGTGT	150	60.13
11	Sigms 843	p4	(ACAT)25	CGCTGGCACACACTTTACTC	CCTAGGTGCATTCGTGCATT	222	60.13
12	Sigms 8556	p2	(GA)53	GAGAATGCCGCTGATCTTTC	TGCGAGATTATTGGTTGTGC	194	59.92
13	Sigms 1085	p4	(TCTA)12	TTCCACAGTCCAACCTCACA	GACAACATGTAGTAGATAGAGATGGAA	189	60.13
14	SieSSR102	p2	(GT)6	TTCTTTGGACACACATCCCA	CCATCAGCCTTTAAGCTTGC	273	59.9
15	SieSSR244	p3	(TCT)5	CTGCAGCTTTGGGTCATCTT	GGACTGTCAGTTTTGCGTGA	200	59
16	SieSSR100	p3	(TAC)7	GGTGCATGCTTTCTTGTTCA	CTGTTGCCCCCTTTTTGTAA	120	59.8
17	SieSSR101	p6	(AAAAAG)5	TCACCGATTCACCGTACAAA	ACGTGTGGGGAATATGCTGT	139	60
18	SieSSR103	p3	(AAC)5	GGCTGGAAAAACCACAAAGA	CGAGCTGGGTATGCTTCTGT	265	60.1
19	SieSSR105	9	(TCT)6	CTTCTTCCCTTCAGTGGCTG	GATAAGCCTTCCAATGCTGC	198	59
20	SieSSR114	p4	(AAAC)5	TGAAGACATACACCAACGGG	AGCAGTTTTGGGGTCTGTTG	171	59.4
21	SieSSR115	p3	(AGC)7	GTTACCGTGTCCCACCAAAC	ATGATAGGAGTGGTGGCTCG	202	60.1
22	SieSSR121	p2	(TA)6	TCATCAGGCTCATATTGCCA	AATTGTTGGGTTTGTAGCGG	145	60.2
23	SieSSR140	p3	(CAG)5	GAAGCAACGGCTTGAGAGTC	CTTAAATGCGAAGGCCAGAG	254	60.1
24	SieSSR208	p5	(AAGAA)5	CATGTTGCTAGCACAAGGGA	AAGAGAGCGAGCATGGTGTT	198	59.9
25	SieSSR209	p3	(CAG)5	ATCAACAGCAACTGCACCAG	GGGGAGGCAATATTTGGAAT	211	59.9
26	SieSSR240	p3	(CTG)9	ACCTCCCAATGCTACGGTAA	GAACCCTGTCGAGGATTGAA	219	59.5
27	SieSSR118	p3	(GCC)5	GCTTCTGTCTCCTCTCTCCA	GACGGCAAGCTTAACCTGAG	119	57.2
28	SieSSR120	p2	(AG)6	CTTCCCCCTTCTTCTTGCTC	CATTCCCCTCAAAGACGAAA	177	60.3
29	SieSSR130		(CAG)5	TGGCAGATAAGAACCAGCCT	TGCTGCTGATTAAGGTGCTG	262	59.8
30	SieSSR238	p3	(CAG)5	CAGTTCCATTTCCACCACCT	CCAGTTGATGTCGGTGATTG	280	59.8
31	SiGMS8556	5				200	56.4
32	Sigms13827	p2	(AG)22	AAGAGACAAATGCGCAAACC	GCTGCGCACACTCTATGTTC	168	60.13
33	Sigms3554	p3	(GGC)7	GTTGCGTCTAGTGCCAGGG	AAGGGAGAATTCTGGAAGCC	158	60.13
34	Sigms7747	p2	(TA)49	AGGTCCACGTGAAATCCACT	ACCCTCAGGGAGGAACTCTC	184	60.13
35	Sigms835	p3	(CTC)10	TGGTCATCATGTTTGCCTACC	CATCAAGCAAGCGCACATAG	148	60.13
36	Sigms1250	p2	(TC)25	TTAGGATCGCCTTCATCCAC	CCCGAGCAATTAAAGCGTAG	183	60.13
37	Sigms2590	p2	(GA)14	GGACACTTGGTCGTCGTCTC	CTCCCTTTCCCTCTCCCTC	105	60.13
38	Copia529	5	-	TAGAAGGCGTCCCGATAGTG	CATCTATTCTGGGAAGGGGG	200	60.13
39	Copia341	8	-	GCACAAGGTGGGCACTAAAT	GAAGATGTGGTGTATGATGG	200	60.13
40	DEL11	6		CCCTGTGATCGCAACATCTTT	AAGGGTGACGGTGGTAGGGC	155	60.13
41	DEL13	7		CTGCTTCTCCACGTGCTTAA	TACGAGCCAATAGGATGAGCC	155	60.13
42	DEL17	8		GGTTTGGCACCTAAAAGTACC	TGTTTTTGCGCCCATGAA	155	60.13
43	DEL3	2		AAGAAGATCTGGCCATCCCAA	TGAAGAACACAACACCCGGTA	155	60.13
44	gypsy101	1	-	TCACAGCATGCTTGTTGACA	TGCAGCGATTTCATCTCATT	200	60.13
45	gypsy1003	2	-	TTCACGTTCAGCTTTGCAAG	TCGGACGCTAGTTAGGAGGA	200	60.13
46	Rjm7	7	-	TGATCATGCTTCTCCACACC	TGAAACCCAACAAGAGCCA	250	60.13
47	B163	3	(CT)23	CTCGGAAGCTCAGATTCTCC	CACTTCCTGCAGCTCTCACA	194	57
48	B165	1	(CT)23	GCTTTGGTTTGGTTTGGTTGG	CCATTAGTCTCTGCCCTTGTT	273	57
49	B109	4	(CT)33	TGTAGAGTGGCTAGGACCAT	GTTTCTTCCATCATGCCTTCTT	175	56
50	B129	5	(CA)24	CACACTCTTCTCCCCTTTTCC	ACGGTAACGGAGGATGGCTA	149	59
51	b142	7	(CA)29(TA)4	TGGTAAAACTCCCATATTGAGC	GCCCCATCCTTGATAACAGA	232	57
52	b159	6	(CT)24	GCCAGTCCGAGATGGTTAAG	AGCTCTAGCAGTTGGGGACA	185	57
53	b166	9	(CT)24	CGCCCATACTACCCAACAG	ACCTCACCTTCCACTCCTC	198	57
54	B185	8	(CT)30	GCACGTGTGACTTTCCACAT	GTGAATGGCACACGAAACTG	167	55
55	b196	5	(CT)7	AATGTTTGCTTGCTACTTTGAG	CGTTTGTGTGGCAGATTGG	168	55
56	B269	9	(GA)45	GTGCGTGCCTCCCTTTA	CCAGATGCTTCCACGGT	189	55
57	P100	4	(CA)20	AGTTGACACCACACATAACAA	AGAATACTCCTACCTGCCAC	248	57
58	p80	2	(CA)26(GA)17	GCCGTTGGATTTGATTATGG	TGTGGTTAGTTTATGTGGCTTG	202	55
59	P6	8	(GT)14	AAGGATGGAATTTGCCACTG	TTTCGACGATTTGCTTCAAC	188	58
60	p85	3	(CA)26	GAATTAGGCCGATGCACAAC	ATCCTAACTGCATGGCAAGG	202	57
61	B234	6	(CT)26	GCCGCAACGAACAACCG	CCTGTCCCTATCCCTGTCG	290	55
62	B200	7	(GA)24	CATCGATCTCAACCTGTCCTT	ATGAGCCGTCATGTCACAAA	350	57
63	B242	2	(GA)37	CACTACCACTGTTCCAGATCG	CAGGGACCTTGCTTGCATAC	168	55
64	p33	1	(AC)24	CTCCAACCTCACCACTCCAC	CATGCCTCCTCGTCTCCTC	189	59
65	RM257			CAGTTCCGAGCAAGAGTACTC	GGATCGGACGTGGCATATG	250	50
66	RM263			CCCAGGCTAGCTCATGAACC	GCTACGTTTGAGCTACCACG	140	50
67	RM239			TACAAAATGCTGGGTACCCC	ACATATGGGACCCACCTGTC	90	50

## Sheet: Table_S3
Table S3: Qualitative trait variation in twenty landraces of foxtail millet along with four released cultivars
S.No.	Variety	Stem base colour	Leaf size	Panicle lobing	Inflorescence compactness	Seed colour	Bristles	Type of bristles	Colour of bristles	Apex sterility
1	S1G1	absent	medium	Medium lobed	Medium	Yellow	Present	medium	green	absent
2	S1G2	absent	medium	Non lobed	Medium	yellow	Present	medium	green	absent
3	S1G4	absent	medium	Non lobed	Medium	yellow	present	long	green	absent
4	S1G5	absent	medium	Non lobed	Medium	yellow	present	long	pink	abesnt
5	S1C1	colour	small	Non lobed	Medium	yellow	present	long	green	absent
6	S1C2	colour	small	Non lobed	Medium	yellow	present	long	green	absent
7	S2G1	absent	medium	Medium lobed	Medium	yellow	present	small	green	absent
8	S2G2	absent	medium	Non lobed	Medium	yellow	present	small	green	absent
9	S2C1	colour	small	Non lobed	Loose	yellow	present	long	green	absent
10	S2C2	colour	small	Non lobed	Loose	yellow	present	long	green	present
11	S3G1	absent	medium	Non lobed	compact	yellow	absent	absent	absent	absent
12	S3G2	absent	medium	Non lobed	compact	yellow	absent	absent	absent	absent
13	S3G3	absent	medium	Medium lobed	Medium	yellow	absent	absent	absent	absent
14	S3G4	absent	medium	Non lobed	compact	yellow	absent	absent	absent	absent
15	S3G5	absent	medium	Lobed	compact	yellow	absent	absent	absent	present
16	RED	absent	broad	Non lobed	Medium	Red	present	small	green	present
17	BLACK	absent	broad	Non lobed	compact	Black	absent	absent	absent	absent
18	SRILAKSHIMI	colour	broad	Non lobed	Loose	yellow	present	long	green	absent
19	PRASAD	absent	medium	Non lobed	Medium	yellow	absent	absent	absent	absent
20	KRISHNA	absent	medium	Non lobed	Medium	yellow	present	long	green	absent
21	NARASHIM	colour	broad	Non lobed	Medium	yellow	present	long	green	absent
22	S4G4	absent	medium	Medium lobed	Medium	yellow	present	long	green	present
23	S4C4-G	absent	medium	Non lobed	Loose	Yellow	present	long	green	present
24	S4C4	colour	medium	Non lobed	Medium	Yellow	present	long	pink	absent

## Sheet: Table_S4
Table S4: Mean performace of 19 quantitative traits in twenty landraces of foxtail millet along with four released cultivars
S.No	Genotype	Root angle 1cm	Root angle 2cm	Root angle 3cm	Root angle 4cm	Plant height	Plant dry weight	Days to 50% flowering	Days to maturity	Panicle exertion	Panicle length	Panicle weight	Total seed weight	1000 Seed weight	SPAD chlorophll content	Number of stomata	Numberof epidermal cells	Stomatal index	RWC	ION Leakage
1	S1G1	2.85+0.07BCD	3.05+0.01ABCDEFG	3.15+0.07IJ	3.35+0.07EF	75.06+ 0.02N	2.16+0.11EF	46.5+0.25FGH	67+0.35L	8.45±0.08M	5.8± 0.07JK	1.07+0.05GHI	1.065+0.05HI	3.155+0.05AB	39.555+0.05J	71+0.71H	245+0.71Q	34.345+0.05A	82.725+0.05H	2.145+0.05K
2	S1G2	3.05+0.01B	3.7+0.07A	4.15+0.07B	4.3+0.07A	80.32+ 0.08J	2.335+0.08CDEF	46.5+0.24FGH	67.5+0.35K	8.135±0.05N	8.2± 0.07D	1.145+0.08FGH	1.075+0.04GHI	2.06+0.04J	42.08+0.06F	77+0.71DE	291+0.71K	28.335+0.06D	81.23+0.05J	1.34+0.06N
3	S1G4	3.3+0.07A	3.345+0.01ABCD	3.6+0.07DE	3.8+0.07BC	87.49+ 0.08H	2.875+0.08B	47.5+0.34EF	68.5+0.35J	4.22±0.10P	9.72± 0.08A	1.455+0.07CDE	1.215+0.08EFGH	2.54+0.08I	47.67+0.08B	65+0.00K	295+0.71J	18.235+0.05O	82.925+0.05S	2.25+0.05JK
4	S1G5	2.4+0.07FG	2.8+0.07CDEFGH	3.075+0.05J	3.05+0.04GH	76.44+ 0.10M	2.305+0.09CDEF	47+0.21FG	68.5+0.35J	5.84± 0.08O	5.4± 0.07LM	1.065+0.04GHI	0.935+0.06IJ	2.75+0.06GH	43.65+0.06D	83+0.71BC	367+0.71B	25.8+0.07F	87.1+0.07B	2.335+0.05IJ
5	S1C1	2.86+0.01BCD	3.43+0.08ABC	3.75+0.07CD	3.7+0.07CD	66.57+ 0.13Q	1.53+0.11HI	47.5+0.31EF	68.5+0.35J	10.13±0.08H	5.66± 0.08JK	1.04+0.06IJ	1.44+0.05BC	2.915+0.05DEFG	35.925+0.05O	62+0.00L	268+0.00N	22.155+0.05K	84.24+0.04R	3.54+0.06D
6	S1C2	3.3+0.07A	3.5+0.07AB	3.4+0.07FGH	3.15+0.07FG	64.11+ 0.06R	1.815+0.11GH	46+0.35GH	70.5+0.35H	8.915±0.05JK	6.36± 0.07HI	1.075+0.03GHI	0.925+0.01BCD	3.02+0.01BCDE	42.555+0.07E	65+0.00K	262+0.71O	25.63+0.06F	76.88+0.04Q	2.725+0.07B
7	S2G1	2.2+0.07GH	2.1+0.07IJ	4.35+0.07A	2.65+0.07IJ	76.72+ 0.08M	1.52+0.11HI	53.5+0.35AB	75.5+0.35C	12 ± 0.00E	5.6± 0.07KL	0.94+0.06IJ	0.835+0.06JK	2.735+0.06H	41.66+0.06G	66+0.71JK	283+0.71L	23.935+0.04HI	77.47+0.06P	2.455+0.05HI
8	S2G2	2.2+0.07GH	2.45+0.07GHI	2.55+0.07M	2.25+0.07K	71.68+ 0.06O	1.455+0.10I	50.5+0.32D	69.5+0.35I	9.855± 0.07H	5.89± 0.06J	0.935+0.06J	0.73+0.06K	2.75+0.06GH	38.85+0.06L	78+0.00D	306+0.71I	30.735+0.06C	80.25+0.05T	2.64+0.06GH
9	S2C1	2.85+0.01BCD	3.1+0.07ABCDEFG	3+0.00JK	3.15+0.07FG	78.27+ 0.08K	2.365+0.03CDEF	48.5+0.32E	70.5+0.35H	13.155± 0.07D	6.5± 0.07H	1.135+0.05FGH	1.03+0.05BCDEF	3.15+0.05AB	43.635+0.11D	58+0.71M	315+0.71G	20.645+0.06LM	86.34+0.06C	3.44+0.06D
10	S2C2	2.95+0.01B	3.55+0.07AB	3.8+0.07C	4+0.00B	91.76+ 0.05F	3.345+0.10A	46.5+0.30FGH	71.5+0.35F	13.715± 0.07C	8.33± 0.07D	1.43+0.08CDE	1.32+0.05BCDE	3.065+0.05ABCD	40.05+0.04I	64+0.71KL	309+0.00H	17.64+0.06O	77.75+0.05O	2.22+0.07JK
11	S3G1	2.55+0.01EF	2.6+0.07FGHI	2.55+0.01M	3.2+0.04FG	61.68+ 0.06T	1.455+0.10I	43+0.35J	64.5+0.35M	11.34± 0.06FG	4.565± 0.06O	0.865+0.06IJ	1.145+0.04FGH	2.95+0.04CDEF	39.225+0.07K	107+0.71A	428+0.00A	25.54+0.06FG	86.25+0.06C	1.145+0.05O
12	S3G2	2.865+0.03BCD	3.1+0.07ABCDEFG	3.3+0.07HI	3.2+0.07FG	62.33+ 0.10S	1.525+0.11HI	42.5+0.32J	64.5+0.35M	8.55± 0.08LM	5.335± 0.07M	0.92+0.04HIJ	0.94+0.06IJ	2.89+0.06EFGH	37.67+0.08M	64+0.00KL	321+0.71F	21.895+0.07K	83.34+0.06G	1.8+0.07LM
13	S3G3	2.5+0.07EF	2.92+0.05BCDEFGH	2.75+0.07L	2.5+0.04	87.61+ 0.07H	2.495+0.08CD	45.5+0.28HI	70.5+0.35H	13.645± 0.10C	6.155±0.05I	1.435+0.06CDE	1.155+0.03FGH	3.045+0.03BCDE	37.235+0.05N	70+0.71HI	356+0.71D	23.24+0.04J	82.245+0.05I	2.69+0.01G
14	S3G4	2.64+0.06DE	3.35+0.07ABCD	3.5+0.07EFG	3.55+0.07DE	88.46+ 0.09G	2.425+0.08CDE	45.5+0.29HI	72.5+0.35E	13.335± 0.09D	6.555± 0.06H	1.35+0.08DEF	1.225+0.04DEFGH	3.06+0.04ABCD	38.76+0.06L	77+0.00DE	322+0.00F	24.1+0.07H	91.3+0.07A	1.14+0.01O
15	S3G5	2.895+0.07BC	3.15+0.07ABCDEF	3.55+0.0EF	3.35+0.07EF	97.17+ 0.08C	3.125+0.06AB	46.5+0.35FGH	68.5+0.35J	13.81± 0.06C	7.87± 0.08E	1.655+0.07ABC	1.46+0.07A	3.22+0.07A	41.145+0.05H	75+0.71EF	352+0.71E	21.175+0.02L	90.425+0.07E	1.44+0.06I
16	RED	2.7+0.07CDE	2.45+0.07GHI	2.7+0.07LM	2.2+0.07K	99.71+ 0.13B	3.33+0.06A	48.5+0.24BC	69.5+0.35F	19± 0.00A	7.2 ± 0.07F	1.55+0.05BCD	1.4+0.07BCDE	3.22+0.07A	48.815+0.06A	72+0.71GH	221+0.71S	25.75+0.07F	80.455+0.05K	2.25+0.05E
17	BLACK	2.55+0.07EF	2.5+0.07FGHI	2.15+0.07O	2.075+0.05KL	69.79+ 0.12P	2.25+0.08DEF	47.5+0.25CD	67.75+0.18G	9.13± 0.06IJ	6.23± 0.08I	1.2+0.07EFG	1.365+0.08BCDEF	2.85+0.08FGH	37.15+0.06N	82+0.00C	282+0.71LM	24.2+0.07H	82.775+0.07H	1.905+0.06L
18	SRI LAKSHMI	2+0.00HI	1.65+0.07J	1.8+0.07P	1.895+0.07L	102.22+ 0.10A	3.085+0.05AB	50.5+0.32DE	77.5+0.35A	9.34± 0.08I	9± 0.00BC	1.535+0.08BCD	1.345+0.06BCDEF	2.83+0.06FGH	41.645+0.05G	74+0.71FG	359+0.00C	20.245+0.05M	88.64+0.06M	2.06+0.04A
19	PRASAD	2.895+0.07BC	2.895+0.07BCDEFGH	2.85+0.07KL	2.85+0.07HI	96.35+ 0.10E	3.35+0.08A	54+0.35A	73.7+0.49D	16.79± 0.07B	7± 0.00FG	1.84+0.06A	1.445+0.07B	3.1+0.07ABC	37.635+0.06M	85+0.71B	280+0.00M	23.45+0.06IJ	84.83+0.06D	2.955+0.02F
20	KRISHNADEVARAYA	3+0.00B	3.25+0.07ABCDE	3.6+0.07DE	3.85+0.07BC	78.26+ 0.11K	1.62+0.07HI	48.5+0.18E	77.5+0.35A	11.515± 0.07F	8.885± 0.06C	1.7+0.07J	1.36+0.04BCDE	3.055+0.04ABCDE	38.9+0.07L	68+0.71IJ	217+0.71T	25+0.71G	88.25+0.05N	2.24+0.01C
21	NARASHIMHARAYA	2.645+0.06DE	3.2+0.04ABCDE	3.85+0.07C	3.895+0.07BC	96.78+ 0.15D	2.955+0.02B	48.5+0.35I	75.75+0.18B	8.765± 0.09KL	9.2± 0.07B	1.45+0.07CDE	1.15+0.04FGH	2.92+0.04DEF	42.07+0.01F	66+0.00JK	229+0.00R	22.91+0.06J	88.75+0.08M	1.925+0.04L
22	S4G4	1.94+0.04I	2.3+0.07 HIJ	2.35+0.07N	2.5+0.07J	81.28+ 0.07I	2.555+0.10C	45.5+0.36HI	69.5+0.35I	11.44± 0.08F	6.83± 0.05G	1.74+0.06AB	1.27+0.04BCDEFG	2.93+0.04DEF	45.525+0.07C	64+0.71KL	320+0.71F	18.84+0.06N	83.735+0.06F	1.94+0.01L
23	S4C4-G	2.4+0.07FG	2.75+0.07DEFGHI	3+0.00JK	3.15+0.07FG	77.73+ 0.06L	2.09+0.04FG	42.5+0.35J	64.5+0.35M	12.07± 0.05E	6.2± 0.07I	1.165+0.05FGH	1.255+0.04BCDEFGH	3.055+0.04ABCDE	41.6+0.07G	62+0.71L	263+0.71O	31.64+0.06B	80+0.00L	1.71+0.01M
24	S4C4	2.6+0.07EF	3+0.71BCDEFG	3.35+0.07GH	3.25+0.07FG	66.33+ 0.08Q	1.75+0.08HI	42.5+0.35J	68.5+0.35J	11.145± 0.05G	4.935± 0.04N	1.06+0.04GHI	1.24+0.04CDEFGH	3.055+0.04ABCDE	43.57+0.06D	62+0.71L	252+0.00P	26.91+0.06E	91.435+0.06A	1.41+0.01N

## Sheet: Table_S5
Table S5: Direct and indirect effects of factors influencing grain yield in twenty landraces of foxtail millet along with four released cultivars
Plant height	Plant dry weight	Days to 50% flowering	Days to maturity	Panicle exertion	Panicle length	Panicle weight	1000 Seed weight	SPAD chlorophll content	Number of stomata	Number of epidermal cells	Stomatal index	R	Ion leakage	Root angle 1cm	Root angle 2cm	Root angle 3cm	Root angle 4cm
-0.66	-0.67	-0.47	-0.46	-0.18	-0.47	-0.39	0.04	-0.42	0.27	0.06	0.15	0.12	-0.14	0.3	0.34	0.18	0.31
0.4	0.39	0.03	0.13	0.2	0.18	0.36	0.04	0.16	-0.1	0.02	-0.18	0.02	0.04	0.04	-0.06	-0.05	-0.01
0.44	0.04	0.62	0.43	0	0.44	-0.06	-0.1	0.06	-0.07	-0.25	0.05	-0.29	0.31	-0.06	-0.03	0.02	-0.16
-0.3	-0.14	-0.29	-0.43	-0.03	-0.28	-0.11	-0.01	-0.04	0.13	0.09	0.14	0.08	-0.24	0.07	0.02	-0.02	0.07
0.11	0.21	0	0.03	0.4	-0.43	0.53	0.37	-0.02	-0.15	-0.1	0.07	0.27	0.01	-0.16	-0.23	-0.24	-0.29
-0.2	-0.13	-0.2	-0.19	0.3	-0.29	-0.07	0.15	-0.11	0.09	0.08	0.08	0.17	-0.09	-0.01	0.01	-0.04	-0.04
0.4	0.63	-0.07	0.17	0.88	0.17	0.68	0.3	0.35	-0.43	-0.2	-0.37	0.1	0.16	0.02	-0.2	-0.23	-0.12
0.01	-0.01	0.02	0	-0.12	0.07	-0.06	-0.13	0.03	0.04	0.03	0	-0.04	-0.03	0	0.03	0.04	0.03
-0.04	-0.03	-0.01	-0.01	0	-0.03	-0.03	0.01	-0.06	0.01	0	0.01	0	-0.01	0	0.01	0	0
-0.38	-0.23	-0.1	-0.28	-0.36	-0.29	-0.59	-0.28	-0.13	0.94	0.59	0.44	0.31	-0.42	-0.27	-0.29	-0.3	-0.21
0.07	-0.04	0.32	0.17	0.21	0.23	0.24	0.21	0.05	-0.51	-0.81	0.33	-0.27	0.24	0.28	0.24	0.25	0.14
0.23	0.46	-0.09	0.33	-0.18	0.27	0.54	0	0.11	-0.47	0.41	-1	-0.04	0.21	0.08	0.06	0.06	0.08
0	0	0.01	0	-0.01	0.01	0	0	0	0	0	0	-0.01	0.01	0	0	0	0
0.09	0.05	0.21	0.24	0.01	0.14	0.1	0.09	0.04	-0.19	-0.12	-0.09	-0.19	0.43	0.03	-0.08	-0.08	-0.11
0.14	-0.03	0.03	0.05	0.12	-0.01	-0.01	0.01	-0.01	0.09	0.11	0.02	0.03	-0.02	-0.31	-0.21	-0.16	-0.21
0.52	0.16	0.05	0.04	0.58	0.04	0.3	0.21	0.11	0.31	0.3	0.06	0.09	0.19	-0.67	-1.01	-0.94	-0.79
-0.22	-0.1	0.03	0.03	-0.49	0.12	-0.28	-0.23	0	-0.26	-0.26	-0.05	-0.11	-0.16	0.43	0.77	0.83	0.66
-0.32	-0.02	-0.18	-0.11	-0.49	0.1	-0.12	-0.18	-0.03	-0.15	-0.12	-0.06	-0.02	-0.18	0.46	0.53	0.54	0.68
0.28	0.52	-0.09	0.15	0.85	-0.03	1.02	0.48	0.07	-0.46	-0.18	-0.38	0.23	0.29	0.25	-0.1	-0.15	0.04
-0.19	0.2	-0.06	-0.06	0.34	0.01	0.69	-0.06	0	-0.43	0.14	0.38	0	0.12	-0.08	0.1	-0.13	0.03

## Sheet: Table_S6
Table S6: Identification of high yielding landraces (subset of data from Table S2)
	Genotype	Days to 50% flowering (DF)	Days to maturity (DM)	Total seed weight (g) (TSDW)
Landrace	S1C1	47	69	1.44+0.05BC
Landrace	S3G5	47	69	1.46+0.07A
Landrace	RED	53	72	1.4+0.07BCDE
Landrace	BLACK	52	71	1.365+0.08BCDEF
Commerical	SRI LAKSHMI	51	78	1.345+0.06BCDEF
Commerical	PRASAD	54	74	1.445+0.07B
Commerical	KRISHNADEVARAYA	49	78	1.36+0.04BCDE
Commerical	NARASHIMHARAYA	49	76	1.15+0.04FGH
Average for released cultivars		50.75	76.5	1.325

## Sheet: Table_S7
Table S7: Eigenvalues and eigenvectors of qualitative traits evaluated on twenty landraces of foxtail millet along with four released cultivars
Number	Eigenvalue	Percent	Cum Percent	ChiSquare	DF	Prob>ChiSq
1	3.3118	36.798	36.798	118.689	35.211	<.0001*
2	2.257	25.078	61.876	84.913	31.929	<.0001*
3	1.3697	15.219	77.095	54.727	27.248	0.0014*
4	0.7051	7.834	84.93	32.725	21.247	0.0531
5	0.52	5.777	90.707	23.429	15.351	0.0844
6	0.4443	4.936	95.643	15.961	10.12	0.1053
7	0.1928	2.143	97.786	4.724	5.788	0.5532
8	0.1354	1.505	99.291	2.144	2.666	0.4787
9	0.0638	0.709	100	.	.	.
Eigenvectors	Prin1	Prin2	Prin3	Prin4
SBC	0.35828	-0.11617	0.00591	0.75391
LS	-0.2701	0.14957	0.53008	-0.3092
PB	-0.23143	0.30483	-0.47877	-0.16919
SC	-0.21324	0.05186	0.66376	0.25065
BSL	0.47491	0.27722	0.08818	-0.17135
TB	0.42495	0.33193	0.16946	-0.15188
CB	0.47035	0.22081	0.07594	-0.18482
AST	-0.20606	0.55898	-0.07021	0.32515
IC	-0.17273	0.56593	-0.04469	0.22861

## Sheet: Table_S8
Table S8: Eigenvalues and eigenvectors of quantitative traits evaluated on twenty landraces of foxtail millet along with four released cultivars
Number	Eigenvalue	Percent	Cum Percent	ChiSquare	DF	Prob>ChiSq
1	4.8154	26.752	26.752	338.552	151.831	<.0001*
2	3.6936	20.52	47.273	280.046	142.958	<.0001*
3	2.271	12.616	59.889	225.528	132.161	<.0001*
4	1.397	7.761	67.65	188.858	119.172	<.0001*
5	1.1986	6.659	74.309	166.359	105.539	0.0001*
6	1.1218	6.232	80.541	145.232	92.252	0.0004*
7	0.9978	5.543	86.084	122.104	79.894	0.0017*
8	0.7029	3.905	89.989	97.149	68.248	0.0123*
9	0.5255	2.92	92.909	77.609	57.205	0.0376*
10	0.4233	2.352	95.261	61.124	47.125	0.0827
11	0.2709	1.505	96.766	45.002	37.843	0.1972
12	0.2025	1.125	97.891	34.201	29.496	0.2519
13	0.132	0.734	98.624	25.008	22.089	0.3013
14	0.1069	0.594	99.218	19.026	15.656	0.2478
15	0.0766	0.426	99.644	12.848	10.183	0.2447
16	0.0368	0.205	99.849	6.608	5.868	0.344
17	0.0226	0.125	99.974	3.687	2.391	0.2095
17	0.0126	0.025	99.974	2.358	1.242	0.1045
18	0.0047	0.026	100	.	.	.
Eigenvectors	Prin1	Prin2	Prin3	Prin4
RA1	-0.00251	0.42802	-0.00646	0.17702
RA2	-0.06535	0.47527	0.08524	0.17581
RA3	-0.05251	0.41701	-0.11171	-0.00227
RA4	-0.05429	0.47321	0.16027	0.03051
PHT	0.41457	-0.01166	0.06788	-0.07164
PDW	0.38866	0.0251	0.1255	-0.08697
DF	0.24471	-0.15268	-0.38328	0.14144
DM	0.30873	-0.04589	-0.22972	0.06437
PE	0.20064	-0.10953	-0.0357	0.45867
PL	0.34246	0.20288	0.02431	-0.23956
PWT	0.41096	0.02664	0.10638	0.07408
TSDW	0.29579	0.05927	0.24132	0.31846
1000 SDW	0.14	-0.17	0.1	0.54
SPADcc	0.13459	0.0349	-0.04176	-0.62917
NSS	-0.06093	-0.23293	0.31731	0.25086
NEC	-0.08507	-0.22591	0.39045	-0.08545
SI	-0.23993	-0.05365	-0.10801	0.14956
RWC	0.0918	-0.00999	0.41291	0.0749
ILG	0.0541	0.00525	-0.47544	0.17673

## Sheet: Table_S9
Table S9: Overall allele frequency on twenty landraces of foxtail millet along with four released cultivars
Allele	A	B	C	D
SSR30	0.4167	0.5833
SSR72	0.4545	0.5455
SSR96	0.119	0.5	0.381
SSR99	1
SiGMS1362	0.4091	0.1136	0.1591	0.3182
SiGMS2303	0.3333	0.6389	0.0278
SiGMS2541	1
SiGMS3261	0.0417	0.375	0.5833
SiGMS4684	0.2292	0.7708
SiGMS659	1
SiGMS843	0.9375	0.0625
SiGMS8556	0.4524	0.0476		0.5
SiGMS1085	0.1304	0.8261	0.0435
SSR102	0.5625	0.0833	0.3125	0.0417
SSR244	1
SSR100	1
SSR101	1
SSR103	0.8333	0.1667
SSR105	1
SSR114	0.75	0.25
SSR115	0.2174	0.7826
SSR121	1
SSR140	0.087	0.1522	0.2609	0.5
SSR208	1
SSR209	0.5	0.5
SSR240	0.0435	0.9565
SSR118	1
SSR120	0.375	0.625
SSR130	0.4583	0.1875	0.3542
SSR238	0.1458	0.7292	0.125
SiGMS8556	1
SiGMS1382	0.0417	0.75	0.2083
SiGMS3554	0.75	0.25
SiGMS7747	0.1591	0.7045	0.1364
SiGMS835	1
SiGMS1250	1
SiGMS2590	0.8333	0.1667
Copia529	1
Copia341	1
Del11	0.2955	0.7045
Del13	1
Del17	1
Del3	0.2143	0.5714	0.2143
Gypsy101	1
Gypsy1003	0.3696	0.6304
Rjm7		0.5	0.5
B163	1
B165	1
B109	0.0652	0.9348
B129	1
b142	0.1842	0.5526	0.2632
b159		0.9545	0.0455
b166	0.3958	0.6042
B185	0.4737	0.0526	0.4737
b196	0.2174	0.7826
B269	0.4783	0.5217
p100	0.3	0.075	0.625
p80	0.9524	0.0476
p6	0.5	0.5
p85	1
B234	0.0417	0.1667	0.7917
B200	1
B242	1
p33	1
Rm257	1
Rm263	1
Rm239	0.775	0.225
